# Supplementary material for: Differential effects of plant-based flours on metabolic homeostasis and the gut microbiota in high-fat fed rats
Source: Nutr Metab (Lond). 2023 Oct 19;20:44. doi: 10.1186/s12986-023-00767-8 (PMC10585811; doi:10.1186/s12986-023-00767-8)
Supplement: Supplementary file 2 — Additional file 2. Supplementary Table 1. Macronutrient and ingredient breakdown of various diets used in the study. Number in paranthesis is Research Diets diet code. [file 12986_2023_767_MOESM2_ESM.xlsx]

## Sheet: Supplementary Table 1
Macronutrients	HFD (D42151)	5% Wheat Bran (D20011003)	10% Wheat Bran (D20011006)	5% Barley Flour (D20011004)	10% Barley Flour (D20011007)	5% Hi-Maize Amylose (D20011002)	10% Hi-Maize Amylose (D20011005)	5% Oat Bran (D20011001
Protein (g%)	20.9	20.6	19	20.7	19.3	20.8	19.4	20.2
Carbohydrate (g%)	41.4	40.9	37.7	41.2	38.4	41.3	38.5	40.2
Fat (g%)	23.9	23.5	21.7	23.7	22.1	23.8	22.2	23.2
Fiber (g%)	5.8	5	10	5	10	5	10	5
Kcal/g	4.6	4.6	4.2	4.6	4.3	4.6	4.3	4.5
Kcal(g%)
Protein	18	18	18	18	18	18	18	18
Carbohydrate	36	36	36	36	36	36	36	36
Fat	46	46	46	46	46	46	46	46
Ingredients
Casein	200	177.2	151	174.6	145.8	200	200	145.6
L-Cystine	3	3	3	3	3	3	3	3
Corn Starch	72.8	34.8	0	17	0	41.1	4.2	0
Maltodextrin 10	100	100	91.2	100	53.4	100	100	15.3
Sucrose	172.8	172.8	172.8	172.8	172.8	172.8	172.8	172.8
Cellulose	50	0	0	0	0	0	0	0
Oat Bran	0	0	0	0	0	0	0	315
Hi-Miaze Corn Starch	0	0	0	0	0	84.5	183	0
Wheat Bran, Bob's Red Mill	0	130	280	0	0	0	0	0
Barley Flour	0	0	0	145	310	0	0	0
Lard	20	169.1	162.4	169.1	159.6	177.5	177.5	151.1
Soybean Oil	25	25	25	25	25	25	25	25
Mineral Mix S10026	10	10	10	10	10	10	10	10
Dicalcium Phosphate	13	13	13	13	13	13	13	13
Calcium Carbonate	5.5	5.5	5.5	5.5	5.5	5.5	5.5	5.5
Potassium Citrate, 1 H2O	16.5	16.5	16.5	16.5	16.5	16.5	16.5	16.5
Vitamin Mix V10001	10	10	10	10	10	10	10	10
Choline Bitartrate	2	2	2	2	2	2	2	2
Red Dye #40, FD&C	0.01	0	0.04	0.025	0.04	0	0	0.025
Blue Dye #1, FD&C	0	0.025	0	0	0.01	0.05	0.04	0.025
Yellow Dye #5, FD&C	0.04	0.025	0.01	0.025	0	0	0.01	0
Supplementary Table 1. Macronutrient and ingredient breakdown of various diets used in the study. Number in paranthesis is Research Diets diet code.

## Sheet: Supplementary Table 2
	statistic	parameter	p.value	q_value	method	10% BF	5% BF	HFD	10% HMA	5% HMA	5% OB	10% WB	5% WB
28-4	6.91667	7	0.437608	0.490775	Kruskal-Wallis rank sum test	a	a	a	a	a	a	a	a		Legend
A2	33.5238	7	2.11432e-05	9.06139e-05	Kruskal-Wallis rank sum test	a	ab	c	ab	bc	abc	abc	bc		Statistics	stastistic of Krusukal wallis test
Acetanaerobacterium	6.91667	7	0.437608	0.490775	Kruskal-Wallis rank sum test	a	a	a	a	a	a	a	a		Parameter	paraeter of Krusukal wallis test
Acetatifactor	52.9968	7	3.71256e-09	7.42512e-08	Kruskal-Wallis rank sum test	a	ab	c	ab	bd	abd	cd	c		p.value	p.value of Kruskal wallis teat
Adlercreutzia	13.8329	7	0.0542351	0.091665	Kruskal-Wallis rank sum test	a	a	a	a	a	a	a	a		q.value	p.value after fdr correction
Akkermansia	18.418	7	0.0102198	0.0197803	Kruskal-Wallis rank sum test	a	ab	a	b	ab	ab	ab	a		letters are relative to Dunn test grouping
Alistipes	29.5784	7	0.00011344	0.000367915	Kruskal-Wallis rank sum test	abc	a	a	bc	b	bc	ac	abc
Anaerofilum	22.8693	7	0.00179624	0.00384908	Kruskal-Wallis rank sum test	a	b	b	b	b	b	b	b
Anaeroplasma	57.4433	7	4.87956e-10	2.92774e-08	Kruskal-Wallis rank sum test	a	ab	c	ab	bd	ab	c	cd
Anaerostipes	28.0509	7	0.000215267	0.000615049	Kruskal-Wallis rank sum test	ab	ab	a	b	b	b	a	ab
Anaerotruncus	25.2582	7	0.00068283	0.00174339	Kruskal-Wallis rank sum test	a	ab	bc	c	bc	bc	ab	ab
Anaerovorax	19.2583	7	0.00741561	0.0150826	Kruskal-Wallis rank sum test	a	a	a	a	a	b	a	a
Angelakisella	12.0564	7	0.0987178	0.149951	Kruskal-Wallis rank sum test	a	a	a	a	a	a	a	a
ASF356	31.4302	7	5.17815e-05	0.000194181	Kruskal-Wallis rank sum test	a	a	a	a	a	a	b	a
Bacteroides	31.8537	7	4.32317e-05	0.000167349	Kruskal-Wallis rank sum test	a	a	b	b	b	ab	b	b
Bifidobacterium	32.5005	7	3.27943e-05	0.000131177	Kruskal-Wallis rank sum test	a	b	b	b	b	b	b	b
Bilophila	5.9805	7	0.542029	0.570556	Kruskal-Wallis rank sum test	a	a	a	a	a	a	a	a
Blautia	39.5267	7	1.55049e-06	8.4572e-06	Kruskal-Wallis rank sum test	a	abc	bd	ac	bcd	bcd	d	d
Butyricicoccus	5.9805	7	0.542029	0.570556	Kruskal-Wallis rank sum test	a	a	a	a	a	a	a	a
Butyrivibrio	44.3894	7	1.79635e-07	1.53973e-06	Kruskal-Wallis rank sum test	a	ab	c	a	a	ab	b	ab
CAG-873	5.9805	7	0.542029	0.570556	Kruskal-Wallis rank sum test	a	a	a	a	a	a	a	a
Candidatus_Soleaferrea	10.64	7	0.155113	0.226995	Kruskal-Wallis rank sum test	a	a	a	a	a	a	a	a
Candidatus_Stoquefichus	17.931	7	0.0122854	0.0234008	Kruskal-Wallis rank sum test	a	a	a	a	a	a	a	a
Caproiciproducens	33.9524	7	1.75813e-05	7.81393e-05	Kruskal-Wallis rank sum test	a	a	b	a	a	a	a	a
Christensenella	6.33656	7	0.501046	0.541672	Kruskal-Wallis rank sum test	a	a	a	a	a	a	a	a
ChristensenellaceaeR7group	29.864	7	0.000100571	0.000335235	Kruskal-Wallis rank sum test	a	a	b	ab	ab	a	b	b
Chryseobacterium	6.91667	7	0.437608	0.490775	Kruskal-Wallis rank sum test	a	a	a	a	a	a	a	a
Clostridium_sensu_stricto_1	24.3367	7	0.000994025	0.00243435	Kruskal-Wallis rank sum test	a	ab	c	abc	bc	abc	bc	bc
Collinsella	13.9805	7	0.0515293	0.0896162	Kruskal-Wallis rank sum test	a	b	b	b	b	b	ab	ab
Coprobacillus	6.69472	7	0.461342	0.512602	Kruskal-Wallis rank sum test	a	a	a	a	a	a	a	a
Coprococcus_1	8.40415	7	0.298308	0.411459	Kruskal-Wallis rank sum test	a	a	a	a	a	a	a	a
Coprococcus_2	23.0795	7	0.0016511	0.00360241	Kruskal-Wallis rank sum test	a	a	b	a	a	a	a	a
Coprococcus_3	20.7533	7	0.00415298	0.00874312	Kruskal-Wallis rank sum test	a	a	a	b	a	a	a	a
CoriobacteriaceaeUCG002	6.91667	7	0.437608	0.490775	Kruskal-Wallis rank sum test	a	a	a	a	a	a	a	a
DefluviitaleaceaeUCG011	12.648	7	0.0811637	0.124867	Kruskal-Wallis rank sum test	a	a	a	a	a	a	a	a
DNF00809	3.95921	7	0.784463	0.791055	Kruskal-Wallis rank sum test	a	a	a	a	a	a	a	a
Dorea	13.057	7	0.0707313	0.111681	Kruskal-Wallis rank sum test	a	a	a	a	a	a	a	a
Eisenbergiella	4.55065	7	0.71461	0.739251	Kruskal-Wallis rank sum test	a	a	a	a	a	a	a	a
Enterococcus	5.25924	7	0.62836	0.65568	Kruskal-Wallis rank sum test	a	a	a	a	a	a	a	a
Enterorhabdus	9.45283	7	0.221758	0.31307	Kruskal-Wallis rank sum test	a	a	a	a	a	a	a	a
Erysipelatoclostridium	29.2641	7	0.000129491	0.000408918	Kruskal-Wallis rank sum test	a	ab	c	a	bc	bc	a	bc
ErysipelotrichaceaeUCG003	10.4129	7	0.166358	0.240517	Kruskal-Wallis rank sum test	a	a	a	a	a	a	a	a
Escherichia/Shigella	11.2983	7	0.126128	0.189192	Kruskal-Wallis rank sum test	a	a	a	a	a	a	a	a
Faecalibaculum	8.13037	7	0.321239	0.433131	Kruskal-Wallis rank sum test	a	a	a	a	a	a	a	a
Faecalitalea	25.6155	7	0.000589847	0.00153873	Kruskal-Wallis rank sum test	ab	a	bc	ab	ab	a	c	abc
Family_XIII_AD3011_group	12.8457	7	0.0759592	0.118378	Kruskal-Wallis rank sum test	a	a	a	a	a	a	a	a
Family_XIIIUCG001	23.6995	7	0.00128649	0.00291281	Kruskal-Wallis rank sum test	ab	ab	a	a	a	ab	b	ab
Flavonifractor	10.9198	7	0.142158	0.210604	Kruskal-Wallis rank sum test	a	a	a	a	a	a	a	a
Fusicatenibacter	6.91667	7	0.437608	0.490775	Kruskal-Wallis rank sum test	a	a	a	a	a	a	a	a
GCA900066225	13.3349	7	0.0643565	0.107261	Kruskal-Wallis rank sum test	a	a	a	a	a	a	a	a
GCA900066575	36.5038	7	5.82288e-06	3.03802e-05	Kruskal-Wallis rank sum test	a	abc	d	ab	bcd	cd	bcd	d
Gordonibacter	6.91667	7	0.437608	0.490775	Kruskal-Wallis rank sum test	a	a	a	a	a	a	a	a
Harryflintia	7.27461	7	0.400859	0.490775	Kruskal-Wallis rank sum test	a	a	a	a	a	a	a	a
Herbinix	14.0992	7	0.0494447	0.0872553	Kruskal-Wallis rank sum test	a	a	a	a	a	a	a	a
Holdemania	7.20079	7	0.408277	0.490775	Kruskal-Wallis rank sum test	a	a	a	a	a	a	a	a
Hungatella	18.903	7	0.00849668	0.0167148	Kruskal-Wallis rank sum test	a	b	b	b	ab	b	b	b
Hydrogenoanaerobacterium	15.3916	7	0.0312952	0.0569003	Kruskal-Wallis rank sum test	a	ab	b	ab	ab	b	b	ab
Intestinimonas	45.9557	7	8.91717e-08	8.91717e-07	Kruskal-Wallis rank sum test	ab	abc	abc	a	a	bcd	d	cd
Klebsiella	7.60232	7	0.368962	0.481158	Kruskal-Wallis rank sum test	a	a	a	a	a	a	a	a
Lachnoclostridium	32.6543	7	3.0705e-05	0.000127055	Kruskal-Wallis rank sum test	a	a	bc	b	b	a	ac	ac
Lachnoclostridium_10	6.33656	7	0.501046	0.541672	Kruskal-Wallis rank sum test	a	a	a	a	a	a	a	a
Lachnoclostridium_5	28.5622	7	0.000173839	0.000508797	Kruskal-Wallis rank sum test	a	b	b	b	b	b	b	b
Lachnospiraceae_FCS020_group	23.7393	7	0.00126598	0.00291281	Kruskal-Wallis rank sum test	a	a	ab	a	a	a	b	b
Lachnospiraceae_NK3A20_group	35.2335	7	1.01089e-05	4.85228e-05	Kruskal-Wallis rank sum test	abc	ad	abd	c	bc	d	abd	abd
Lachnospiraceae_NK4A136_group	53.6142	7	2.80355e-09	6.72851e-08	Kruskal-Wallis rank sum test	a	a	a	a	a	b	b	b
Lachnospiraceae_NK4B4_group	16.5006	7	0.0209159	0.0387735	Kruskal-Wallis rank sum test	a	ab	ab	a	ab	ab	b	ab
LachnospiraceaeUCG001	56.1209	7	8.93626e-10	2.9426e-08	Kruskal-Wallis rank sum test	ab	ac	b	b	b	ac	c	ac
LachnospiraceaeUCG004	4.04798	7	0.774235	0.787358	Kruskal-Wallis rank sum test	a	a	a	a	a	a	a	a
LachnospiraceaeUCG006	29.0182	7	0.000143586	0.000441802	Kruskal-Wallis rank sum test	ab	ac	ab	abc	b	c	c	ac
Lactobacillus	50.0937	7	1.38458e-08	1.99533e-07	Kruskal-Wallis rank sum test	ab	a	c	bc	bc	a	a	a
Lactococcus	19.0846	7	0.00792627	0.0158525	Kruskal-Wallis rank sum test	ab	ab	a	a	ab	a	b	ab
Lelliottia	6.91667	7	0.437608	0.490775	Kruskal-Wallis rank sum test	a	a	a	a	a	a	a	a
Marvinbryantia	9.4534	7	0.221721	0.31307	Kruskal-Wallis rank sum test	a	a	a	a	a	a	a	a
Methylobacterium	6.91667	7	0.437608	0.490775	Kruskal-Wallis rank sum test	a	a	a	a	a	a	a	a
Morganella	13.0756	7	0.0702871	0.111681	Kruskal-Wallis rank sum test	ab	ab	a	b	ab	ab	ab	ab
Mucispirillum	42.3447	7	4.46268e-07	2.97512e-06	Kruskal-Wallis rank sum test	a	b	b	bc	b	ac	b	b
Negativibacillus	6.33656	7	0.501046	0.541672	Kruskal-Wallis rank sum test	a	a	a	a	a	a	a	a
Oscillibacter	49.9217	7	1.4965e-08	1.99533e-07	Kruskal-Wallis rank sum test	a	ab	bc	a	a	ab	c	bc
Oscillospira	7.6733	7	0.362281	0.481158	Kruskal-Wallis rank sum test	a	a	a	a	a	a	a	a
Papillibacter	26.9328	7	0.000342689	0.000934607	Kruskal-Wallis rank sum test	ab	ab	ab	a	ab	bc	c	abc
Parabacteroides	30.6676	7	7.15915e-05	0.000252676	Kruskal-Wallis rank sum test	abc	ab	a	d	bcd	cd	bcd	abc
Parasutterella	45.4848	7	1.10103e-07	1.01634e-06	Kruskal-Wallis rank sum test	a	ab	bcd	bcd	cd	abc	d	d
Peptococcus	42.4585	7	4.2429e-07	2.97512e-06	Kruskal-Wallis rank sum test	a	ab	abc	a	a	cd	d	bcd
Phocea	6.91667	7	0.437608	0.490775	Kruskal-Wallis rank sum test	a	a	a	a	a	a	a	a
Proteus	25.8433	7	0.000537193	0.00143251	Kruskal-Wallis rank sum test	a	a	b	a	a	a	a	a
Pseudoflavonifractor	13.0999	7	0.069711	0.111681	Kruskal-Wallis rank sum test	a	ab	ab	a	ab	ab	ab	b
Pseudomonas	7.56092	7	0.372897	0.481158	Kruskal-Wallis rank sum test	a	a	a	a	a	a	a	a
Romboutsia	23.3461	7	0.00148335	0.00329634	Kruskal-Wallis rank sum test	a	ab	bc	abc	bc	abc	bc	c
Roseburia	33.9945	7	1.72657e-05	7.81393e-05	Kruskal-Wallis rank sum test	ab	ac	ab	b	b	c	ac	ac
Rothia	24.2601	7	0.0010254	0.00246095	Kruskal-Wallis rank sum test	ab	abcd	c	abcd	acd	cd	b	abd
Ruminiclostridium	42.748	7	3.73098e-07	2.79823e-06	Kruskal-Wallis rank sum test	ab	ab	ab	a	a	b	c	bc
Ruminiclostridium_1	19.3972	7	0.00702991	0.0145446	Kruskal-Wallis rank sum test	a	a	a	a	a	a	a	a
Ruminiclostridium_5	35.8611	7	7.70002e-06	3.85001e-05	Kruskal-Wallis rank sum test	a	a	a	b	b	a	a	a
Ruminiclostridium_6	58.4438	7	3.08473e-10	2.92774e-08	Kruskal-Wallis rank sum test	ab	ac	d	c	c	ac	bd	ab
Ruminiclostridium_9	39.9486	7	1.28764e-06	7.35791e-06	Kruskal-Wallis rank sum test	ab	abc	ac	b	b	ac	c	ac
Ruminococcaceae_NK4A214_group	30.6865	7	7.10198e-05	0.000252676	Kruskal-Wallis rank sum test	a	a	a	a	a	b	a	a
RuminococcaceaeUCG002	13.8589	7	0.0537481	0.091665	Kruskal-Wallis rank sum test	a	a	a	a	a	a	a	a
RuminococcaceaeUCG003	47.6936	7	4.08701e-08	4.45856e-07	Kruskal-Wallis rank sum test	ab	abc	ac	ac	c	bd	d	bd
RuminococcaceaeUCG004	29.9756	7	9.59448e-05	0.000328953	Kruskal-Wallis rank sum test	ab	ab	ab	a	a	bc	c	abc
RuminococcaceaeUCG005	16.4894	7	0.0210023	0.0387735	Kruskal-Wallis rank sum test	ab	ab	ab	a	ab	ab	b	ab
RuminococcaceaeUCG008	6.91667	7	0.437608	0.490775	Kruskal-Wallis rank sum test	a	a	a	a	a	a	a	a
RuminococcaceaeUCG009	42.0324	7	5.12584e-07	3.23737e-06	Kruskal-Wallis rank sum test	a	a	abc	ab	ab	d	cd	bcd
RuminococcaceaeUCG010	13.07	7	0.0704213	0.111681	Kruskal-Wallis rank sum test	a	a	a	a	a	a	a	a
RuminococcaceaeUCG013	24.4451	7	0.000951188	0.00237797	Kruskal-Wallis rank sum test	abc	abc	a	ab	a	c	bc	abc
RuminococcaceaeUCG014	9.23607	7	0.236149	0.32951	Kruskal-Wallis rank sum test	a	a	a	a	a	a	a	a
Ruminococcus_1	55.9171	7	9.80866e-10	2.9426e-08	Kruskal-Wallis rank sum test	abc	abd	e	ac	c	de	bd	bd
Ruminococcus_2	49.3253	7	1.95917e-08	2.351e-07	Kruskal-Wallis rank sum test	a	ab	bc	c	c	ab	a	a
Sarcina	24.0727	7	0.00110632	0.00260311	Kruskal-Wallis rank sum test	a	a	ab	a	a	a	a	b
Sellimonas	7.22005	7	0.406334	0.490775	Kruskal-Wallis rank sum test	a	a	a	a	a	a	a	a
Shinella	6.91667	7	0.437608	0.490775	Kruskal-Wallis rank sum test	a	a	a	a	a	a	a	a
Shuttleworthia	4.04798	7	0.774235	0.787358	Kruskal-Wallis rank sum test	a	a	a	a	a	a	a	a
Sporobacter	7.63636	7	0.365748	0.481158	Kruskal-Wallis rank sum test	a	a	a	a	a	a	a	a
Staphylococcus	1.00007	7	0.994827	0.994827	Kruskal-Wallis rank sum test	a	a	a	a	a	a	a	a
Streptococcus	8.22713	7	0.312993	0.426808	Kruskal-Wallis rank sum test	a	a	a	a	a	a	a	a
Terrisporobacter	43.6384	7	2.51074e-07	2.00859e-06	Kruskal-Wallis rank sum test	a	a	b	a	b	a	a	a
Turicibacter	28.92	7	0.000149625	0.000448876	Kruskal-Wallis rank sum test	ab	abc	a	abc	abc	bcd	cd	d
Tyzzerella	41.0818	7	7.80846e-07	4.68508e-06	Kruskal-Wallis rank sum test	a	ab	c	a	ab	bc	bc	c
UBA1819	15.2539	7	0.0328795	0.0588887	Kruskal-Wallis rank sum test	a	ab	b	ab	ab	ab	ab	ab
Victivallis	26.9456	7	0.000340878	0.000934607	Kruskal-Wallis rank sum test	a	a	b	b	b	b	ab	b
unknown	51.6107	7	6.9664e-09	1.19424e-07	Kruskal-Wallis rank sum test	ab	abc	ad	d	d	abc	c	bc
Supplementary Table 2. Kruskall wallis and Dunn test for different genus from the gut microiobta of various dietary flour treated rats. BF, barley flour; HFD, high-fat diet; HMA, high amylose maize; OB, oat brain; WB, wheat bran. See legend for more information

## Sheet: Supplementary Table 3
	Butyric acid	Acetic acid	Propionic acid	Adiposity	Acetatifactor	Akkermansia	Alistipes	Bacteroides	Blautia	Clostridium_sensu_stricto_1	Intestinimonas	Lachnoclostridium	Lachnospiraceae_NK4A136_group	Lachnospiraceae_UCG-001	Lactobacillus	Mucispirillum	Oscillibacter	Parabacteroides	Parasutterella	Romboutsia	Roseburia	Ruminiclostridium	Ruminiclostridium_6	Ruminiclostridium_9	Ruminococcaceae_UCG-005	Ruminococcaceae_UCG-014	Ruminococcus_1	Ruminococcus_2
Butyric acid	1	0.0446042	0.51362	-0.155005	-0.213667	0.00756582	-0.275596	0.00347146	0.352966	-0.04403	-0.210541	-0.0114432	-0.137265	-0.408139	-0.103183	-0.202231	-0.335136	-0.0234463	0.0802494	-0.0286655	-0.332557	-0.354333	-0.191711	-0.39042	0.0883834	-0.119318	-0.221567	0.157837
Acetic acid	0.0446042	1	-0.117072	-0.0706609	-0.04026	-0.196788	-0.131733	-0.0311801	-0.110251	-0.28344	0.395711	0.226079	0.231783	0.577836	0.406588	-0.186319	0.20308	-0.382028	-0.215531	-0.116648	0.382663	0.487344	0.0813378	0.196998	-0.222918	0.235527	0.0372977	-0.336062
Propionic acid	0.51362	-0.117072	1	-0.0766525	-0.384388	0.281414	-0.180734	0.306897	0.403798	-0.210129	-0.238237	-0.047145	-0.181897	-0.459573	-0.0469442	-0.0808565	-0.371322	0.207197	0.394804	-0.119738	-0.391468	-0.505953	-0.533479	-0.41107	0.305579	-0.0680332	-0.403817	0.355897
Adiposity	-0.155005	-0.0706609	-0.0766525	1	-0.0170871	-0.139992	0.104437	0.0354703	0.0351913	0.122453	-0.0232083	-0.0099804	0.0692624	-0.105866	-0.0615627	0.227911	0.0173012	-0.0681831	-0.118743	-0.123758	0.126968	0.0769263	-0.202026	-0.068631	0.119151	-0.202802	-0.159577	0.016746
Acetatifactor	-0.213667	-0.04026	-0.384388	-0.0170871	1	0.0697982	-0.0203015	-0.666251	-0.690809	0.290893	0.516501	-0.311497	0.463062	0.0654228	-0.145567	0.384753	0.657147	-0.0709676	-0.697386	0.211877	0.168264	0.439083	0.380357	0.529757	-0.155677	0.218674	0.435245	0.0239409
Akkermansia	0.00756582	-0.196788	0.281414	-0.139992	0.0697982	1	0.0331187	0.0837346	-0.103001	-0.0984057	0.00282755	0.102828	-0.00203692	-0.167475	-0.107208	0.0445583	0.0487402	0.405991	0.160022	-0.0646024	-0.389985	-0.0491396	0.0878342	0.05	-0.138874	-0.249352	0.0610451	-0.246497
Alistipes	-0.275596	-0.131733	-0.180734	0.104437	-0.0203015	0.0331187	1	0.382853	0.101924	0.011848	-0.0462206	-0.0353024	-0.357162	0.0558052	-0.112773	0.127686	0.0620801	0.369723	0.177268	-0.0287216	0.0387672	0.0792926	0.18785	-0.0574888	0.119739	-0.158843	0.192486	-0.027303
Bacteroides	0.00347146	-0.0311801	0.306897	0.0354703	-0.666251	0.0837346	0.382853	1	0.609176	-0.28963	-0.392119	0.249048	-0.589672	-0.116082	-0.0342217	-0.131094	-0.469569	0.452296	0.734588	-0.316737	-0.0734979	-0.294046	-0.21227	-0.34804	0.223253	-0.300385	-0.220566	0.0292574
Blautia	0.352966	-0.110251	0.403798	0.0351913	-0.690809	-0.103001	0.101924	0.609176	1	-0.166512	-0.580515	0.25185	-0.626974	-0.318011	-0.0218061	-0.313298	-0.655356	0.164693	0.605292	-0.137485	-0.230611	-0.609743	-0.437613	-0.592134	0.241714	-0.300243	-0.410835	0.109002
Clostridium_sensu_stricto_1	-0.04403	-0.28344	-0.210129	0.122453	0.290893	-0.0984057	0.011848	-0.28963	-0.166512	1	-0.158011	-0.271619	0.210524	-0.114989	-0.169493	0.284109	0.138989	0.115209	-0.25768	0.648722	-0.0555486	-0.0398162	0.0997881	-0.0447669	0.0367517	-0.0883805	0.0171967	0.101195
Intestinimonas	-0.210541	0.395711	-0.238237	-0.0232083	0.516501	0.00282755	-0.0462206	-0.392119	-0.580515	-0.158011	1	-0.0785694	0.46318	0.484539	0.174783	0.141066	0.662444	-0.185806	-0.423418	0.0352913	0.234846	0.631254	0.285372	0.630977	-0.212153	0.259985	0.36921	-0.114883
Lachnoclostridium	-0.0114432	0.226079	-0.047145	-0.0099804	-0.311497	0.102828	-0.0353024	0.249048	0.25185	-0.271619	-0.0785694	1	-0.183036	0.185376	0.276238	-0.27289	-0.0645017	0.0772256	0.237108	-0.154866	0.132111	-0.0339265	-0.0657937	-0.0730963	-0.273212	-0.305554	0.000153978	-0.457132
Lachnospiraceae_NK4A136_group	-0.137265	0.231783	-0.181897	0.0692624	0.463062	-0.00203692	-0.357162	-0.589672	-0.626974	0.210524	0.46318	-0.183036	1	0.178083	0.16597	0.319303	0.540457	-0.330094	-0.625875	0.203245	0.164094	0.445857	0.0743369	0.311075	-0.321726	0.107501	0.0987327	-0.156508
Lachnospiraceae_UCG-001	-0.408139	0.577836	-0.459573	-0.105866	0.0654228	-0.167475	0.0558052	-0.116082	-0.318011	-0.114989	0.484539	0.185376	0.178083	1	0.439929	-0.0592232	0.321965	-0.233126	-0.148715	0.0566335	0.329951	0.535497	0.226717	0.275887	-0.287618	0.227898	0.190457	-0.39325
Lactobacillus	-0.103183	0.406588	-0.0469442	-0.0615627	-0.145567	-0.107208	-0.112773	-0.0342217	-0.0218061	-0.169493	0.174783	0.276238	0.16597	0.439929	1	-0.310908	0.0146575	-0.313098	0.0202572	0.135475	0.35597	0.0522264	-0.194848	-0.12736	-0.191383	0.0598098	-0.145268	-0.333821
Mucispirillum	-0.202231	-0.186319	-0.0808565	0.227911	0.384753	0.0445583	0.127686	-0.131094	-0.313298	0.284109	0.141066	-0.27289	0.319303	-0.0592232	-0.310908	1	0.388234	0.194615	-0.395443	0.169574	-0.0389838	0.137355	0.0287503	0.0909399	0.00690053	-0.125019	0.00476866	0.17761
Oscillibacter	-0.335136	0.20308	-0.371322	0.0173012	0.657147	0.0487402	0.0620801	-0.469569	-0.655356	0.138989	0.662444	-0.0645017	0.540457	0.321965	0.0146575	0.388234	1	-0.185526	-0.629899	0.129837	0.183044	0.614157	0.305774	0.529661	-0.269671	0.193598	0.365753	-0.156178
Parabacteroides	-0.0234463	-0.382028	0.207197	-0.0681831	-0.0709676	0.405991	0.369723	0.452296	0.164693	0.115209	-0.185806	0.0772256	-0.330094	-0.233126	-0.313098	0.194615	-0.185526	1	0.38687	0.140435	-0.261461	-0.228126	0.0811665	-0.118687	0.144403	-0.332241	-0.0088887	0.0397699
Parasutterella	0.0802494	-0.215531	0.394804	-0.118743	-0.697386	0.160022	0.177268	0.734588	0.605292	-0.25768	-0.423418	0.237108	-0.625875	-0.148715	0.0202572	-0.395443	-0.629899	0.38687	1	-0.248302	-0.178839	-0.455684	-0.247318	-0.303667	0.215303	-0.207256	-0.177578	0.0904966
Romboutsia	-0.0286655	-0.116648	-0.119738	-0.123758	0.211877	-0.0646024	-0.0287216	-0.316737	-0.137485	0.648722	0.0352913	-0.154866	0.203245	0.0566335	0.135475	0.169574	0.129837	0.140435	-0.248302	1	0.039778	-0.164074	0.00260043	-0.080381	0.0686603	0.0148776	-0.0496387	0.0293265
Roseburia	-0.332557	0.382663	-0.391468	0.126968	0.168264	-0.389985	0.0387672	-0.0734979	-0.230611	-0.0555486	0.234846	0.132111	0.164094	0.329951	0.35597	-0.0389838	0.183044	-0.261461	-0.178839	0.039778	1	0.322952	0.0619547	0.244334	-0.0604082	0.179861	0.240511	-0.171173
Ruminiclostridium	-0.354333	0.487344	-0.505953	0.0769263	0.439083	-0.0491396	0.0792926	-0.294046	-0.609743	-0.0398162	0.631254	-0.0339265	0.445857	0.535497	0.0522264	0.137355	0.614157	-0.228126	-0.455684	-0.164074	0.322952	1	0.485062	0.598167	-0.306799	0.162302	0.364614	-0.269118
Ruminiclostridium_6	-0.191711	0.0813378	-0.533479	-0.202026	0.380357	0.0878342	0.18785	-0.21227	-0.437613	0.0997881	0.285372	-0.0657937	0.0743369	0.226717	-0.194848	0.0287503	0.305774	0.0811665	-0.247318	0.00260043	0.0619547	0.485062	1	0.49512	-0.0811392	0.149554	0.56209	-0.229957
Ruminiclostridium_9	-0.39042	0.196998	-0.41107	-0.068631	0.529757	0.05	-0.0574888	-0.34804	-0.592134	-0.0447669	0.630977	-0.0730963	0.311075	0.275887	-0.12736	0.0909399	0.529661	-0.118687	-0.303667	-0.080381	0.244334	0.598167	0.49512	1	-0.081972	0.346726	0.59238	-0.0332551
Ruminococcaceae_UCG-005	0.0883834	-0.222918	0.305579	0.119151	-0.155677	-0.138874	0.119739	0.223253	0.241714	0.0367517	-0.212153	-0.273212	-0.321726	-0.287618	-0.191383	0.00690053	-0.269671	0.144403	0.215303	0.0686603	-0.0604082	-0.306799	-0.0811392	-0.081972	1	0.307534	0.0674991	0.535687
Ruminococcaceae_UCG-014	-0.119318	0.235527	-0.0680332	-0.202802	0.218674	-0.249352	-0.158843	-0.300385	-0.300243	-0.0883805	0.259985	-0.305554	0.107501	0.227898	0.0598098	-0.125019	0.193598	-0.332241	-0.207256	0.0148776	0.179861	0.162302	0.149554	0.346726	0.307534	1	0.334333	0.313204
Ruminococcus_1	-0.221567	0.0372977	-0.403817	-0.159577	0.435245	0.0610451	0.192486	-0.220566	-0.410835	0.0171967	0.36921	0.000153978	0.0987327	0.190457	-0.145268	0.00476866	0.365753	-0.0088887	-0.177578	-0.0496387	0.240511	0.364614	0.56209	0.59238	0.0674991	0.334333	1	-0.108281
Ruminococcus_2	0.157837	-0.336062	0.355897	0.016746	0.0239409	-0.246497	-0.027303	0.0292574	0.109002	0.101195	-0.114883	-0.457132	-0.156508	-0.39325	-0.333821	0.17761	-0.156178	0.0397699	0.0904966	0.0293265	-0.171173	-0.269118	-0.229957	-0.0332551	0.535687	0.313204	-0.108281	1
Supplementary Table 3. Spearman correlation values between cecal microbiota at genus level and short-chain fatty acids

## Sheet: Supplementary Table 4
	Butyric acid	Acetic acid	Propionic acid	Acetatifactor	Akkermansia	Alistipes	Bacteroides	Blautia	Clostridium_sensu_stricto_1	Intestinimonas	Lachnoclostridium	Lachnospiraceae_NK4A136_group	Lachnospiraceae_UCG-001	Lactobacillus	Mucispirillum	Oscillibacter	Parabacteroides	Parasutterella	Romboutsia	Roseburia	Ruminiclostridium	Ruminiclostridium_6	Ruminiclostridium_9	Ruminococcaceae_UCG-005	Ruminococcaceae_UCG-014	Ruminococcus_1	Ruminococcus_2
Butyric acid	NA	0.667773	1.02116e-07	0.0376106	0.941991	0.00686801	0.973365	0.000450849	0.671802	0.0405649	0.91236	0.184683	4.03152e-05	0.31971	0.0493716	0.000900789	0.821565	0.439482	0.782737	0.000992302	0.00042683	0.0627246	9.17684e-05	0.39437	0.249447	0.0309371	0.126605
Acetic acid	0.667773	NA	0.258535	0.698484	0.0559535	0.203183	0.764211	0.287502	0.00537948	7.21322e-05	0.0275964	0.0238146	8.72559e-10	4.3406e-05	0.0706312	0.0484049	0.000133333	0.0359361	0.260274	0.000129663	5.48418e-07	0.433283	0.0556869	0.0299027	0.0215809	0.719711	0.000869852
Propionic acid	1.02116e-07	0.258535	NA	0.00012016	0.00573362	0.0796499	0.00248617	4.95301e-05	0.0409688	0.0200777	0.650058	0.0776996	2.80079e-06	0.651451	0.436018	0.000211671	0.043937	7.51936e-05	0.247775	8.75246e-05	1.69228e-07	2.60082e-08	3.50289e-05	0.00260078	0.512412	4.94845e-05	0.00040078
Acetatifactor	0.0376106	0.698484	0.00012016	NA	0.501506	0.845178	1.72751e-13	9.32587e-15	0.00423829	8.41914e-08	0.00212105	2.29972e-06	0.528763	0.159269	0.000118231	4.74065e-13	0.494346	3.9968e-15	0.0392793	0.103109	8.53778e-06	0.000143457	3.38336e-08	0.131947	0.0332551	1.04373e-05	0.817865
Akkermansia	0.941991	0.0559535	0.00573362	0.501506	NA	0.750018	0.419806	0.320573	0.342749	0.978304	0.321391	0.98437	0.104758	0.301096	0.668095	0.639033	4.46539e-05	0.121368	0.533954	9.35866e-05	0.636285	0.397326	0.630382	0.179541	0.0148165	0.556757	0.016039
Alistipes	0.00686801	0.203183	0.0796499	0.845178	0.750018	NA	0.000128584	0.325682	0.909273	0.656481	0.734131	0.000380804	0.591171	0.276552	0.217535	0.550075	0.000226497	0.0856951	0.782322	0.709153	0.444974	0.0683094	0.580009	0.247771	0.124173	0.0616506	0.792826
Bacteroides	0.973365	0.764211	0.00248617	1.72751e-13	0.419806	0.000128584	NA	5.73523e-11	0.00441499	8.49773e-05	0.0149427	3.22943e-10	0.262611	0.74198	0.205404	1.58311e-06	4.19559e-06	0	0.00176458	0.479042	0.00382433	0.0389082	0.000548081	0.0296507	0.00309983	0.0317235	0.778364
Blautia	0.000450849	0.287502	4.95301e-05	9.32587e-15	0.320573	0.325682	5.73523e-11	NA	0.106798	6.99202e-10	0.0138144	1.06553e-11	0.00168659	0.833862	0.00199179	5.75984e-13	0.110738	8.16747e-11	0.183976	0.0245532	5.44422e-11	9.22316e-06	2.61284e-10	0.0182821	0.00311462	3.54268e-05	0.293032
Clostridium_sensu_stricto_1	0.671802	0.00537948	0.0409688	0.00423829	0.342749	0.909273	0.00441499	0.106798	NA	0.126182	0.00775334	0.0405814	0.26716	0.100579	0.00526697	0.179176	0.266241	0.0117012	1.17106e-12	0.592881	0.70165	0.335978	0.666633	0.723647	0.394385	0.868625	0.329176
Intestinimonas	0.0405649	7.21322e-05	0.0200777	8.41914e-08	0.978304	0.656481	8.49773e-05	6.99202e-10	0.126182	NA	0.44915	2.28442e-06	6.50888e-07	0.0902476	0.172703	2.64677e-13	0.0714237	1.90923e-05	0.734211	0.0219732	6.99463e-12	0.00506009	7.18892e-12	0.0390181	0.010947	0.000231449	0.267607
Lachnoclostridium	0.91236	0.0275964	0.650058	0.00212105	0.321391	0.734131	0.0149427	0.0138144	0.00775334	0.44915	NA	0.075827	0.072094	0.00673383	0.00746016	0.534594	0.456967	0.0206927	0.133998	0.201879	0.744128	0.526423	0.481454	0.00738733	0.00260292	0.998818	3.21064e-06
Lachnospiraceae_NK4A136_group	0.184683	0.0238146	0.0776996	2.29972e-06	0.98437	0.000380804	3.22943e-10	1.06553e-11	0.0405814	2.28442e-06	0.075827	NA	0.0842407	0.10796	0.0016106	1.57467e-08	0.00108755	1.18594e-11	0.0482195	0.112058	5.95338e-06	0.474024	0.00215239	0.00147649	0.299771	0.34114	0.129872
Lachnospiraceae_UCG-001	4.03152e-05	8.72559e-10	2.80079e-06	0.528763	0.104758	0.591171	0.262611	0.00168659	0.26716	6.50888e-07	0.072094	0.0842407	NA	8.1652e-06	0.568613	0.00146386	0.0229914	0.150343	0.585667	0.0010933	2.25217e-08	0.0271492	0.0068068	0.00471009	0.0263387	0.0644965	8.07214e-05
Lactobacillus	0.31971	4.3406e-05	0.651451	0.159269	0.301096	0.276552	0.74198	0.833862	0.100579	0.0902476	0.00673383	0.10796	8.1652e-06	NA	0.00216492	0.887886	0.00200579	0.845511	0.19053	0.000399598	0.615214	0.0584673	0.218721	0.0631854	0.564782	0.160137	0.00094643
Mucispirillum	0.0493716	0.0706312	0.436018	0.000118231	0.668095	0.217535	0.205404	0.00199179	0.00526697	0.172703	0.00746016	0.0016106	0.568613	0.00216492	NA	0.000101248	0.0587753	7.30262e-05	0.100416	0.707601	0.184394	0.782109	0.380782	0.947084	0.227375	0.963419	0.0850816
Oscillibacter	0.000900789	0.0484049	0.000211671	4.74065e-13	0.639033	0.550075	1.58311e-06	5.75984e-13	0.179176	2.64677e-13	0.534594	1.57467e-08	0.00146386	0.887886	0.000101248	NA	0.0718591	7.99671e-12	0.209823	0.0758141	3.61875e-11	0.00258348	3.40626e-08	0.00822284	0.0601343	0.000267534	0.130694
Parabacteroides	0.821565	0.000133333	0.043937	0.494346	4.46539e-05	0.000226497	4.19559e-06	0.110738	0.266241	0.0714237	0.456967	0.00108755	0.0229914	0.00200579	0.0587753	0.0718591	NA	0.000107611	0.174651	0.0104865	0.0261845	0.434255	0.251978	0.162666	0.00100409	0.931871	0.70198
Parasutterella	0.439482	0.0359361	7.51936e-05	3.9968e-15	0.121368	0.0856951	0	8.16747e-11	0.0117012	1.90923e-05	0.0206927	1.18594e-11	0.150343	0.845511	7.30262e-05	7.99671e-12	0.000107611	NA	0.0152562	0.0829103	3.47991e-06	0.0156788	0.00277535	0.0361381	0.043875	0.0851392	0.383118
Romboutsia	0.782737	0.260274	0.247775	0.0392793	0.533954	0.782322	0.00176458	0.183976	1.17106e-12	0.734211	0.133998	0.0482195	0.585667	0.19053	0.100416	0.209823	0.174651	0.0152562	NA	0.701922	0.112102	0.980047	0.43873	0.508523	0.886213	0.632858	0.777855
Roseburia	0.000992302	0.000129663	8.75246e-05	0.103109	9.35866e-05	0.709153	0.479042	0.0245532	0.592881	0.0219732	0.201879	0.112058	0.0010933	0.000399598	0.707601	0.0758141	0.0104865	0.0829103	0.701922	NA	0.00141259	0.550882	0.0170218	0.560888	0.0811394	0.0188869	0.0972039
Ruminiclostridium	0.00042683	5.48418e-07	1.69228e-07	8.53778e-06	0.636285	0.444974	0.00382433	5.44422e-11	0.70165	6.99463e-12	0.744128	5.95338e-06	2.25217e-08	0.615214	0.184394	3.61875e-11	0.0261845	3.47991e-06	0.112102	0.00141259	NA	6.30508e-07	1.5431e-10	0.0024945	0.116086	0.000280509	0.00836036
Ruminiclostridium_6	0.0627246	0.433283	2.60082e-08	0.000143457	0.397326	0.0683094	0.0389082	9.22316e-06	0.335978	0.00506009	0.526423	0.474024	0.0271492	0.0584673	0.782109	0.00258348	0.434255	0.0156788	0.980047	0.550882	6.30508e-07	NA	3.38378e-07	0.43441	0.148029	3.0836e-09	0.0249738
Ruminiclostridium_9	9.17684e-05	0.0556869	3.50289e-05	3.38336e-08	0.630382	0.580009	0.000548081	2.61284e-10	0.666633	7.18892e-12	0.481454	0.00215239	0.0068068	0.218721	0.380782	3.40626e-08	0.251978	0.00277535	0.43873	0.0170218	1.5431e-10	3.38378e-07	NA	0.429693	0.0005771	2.55808e-10	0.749023
Ruminococcaceae_UCG-005	0.39437	0.0299027	0.00260078	0.131947	0.179541	0.247771	0.0296507	0.0182821	0.723647	0.0390181	0.00738733	0.00147649	0.00471009	0.0631854	0.947084	0.00822284	0.162666	0.0361381	0.508523	0.560888	0.0024945	0.43441	0.429693	NA	0.00243246	0.515736	2.22165e-08
Ruminococcaceae_UCG-014	0.249447	0.0215809	0.512412	0.0332551	0.0148165	0.124173	0.00309983	0.00311462	0.394385	0.010947	0.00260292	0.299771	0.0263387	0.564782	0.227375	0.0601343	0.00100409	0.043875	0.886213	0.0811394	0.116086	0.148029	0.0005771	0.00243246	NA	0.00092842	0.0019984
Ruminococcus_1	0.0309371	0.719711	4.94845e-05	1.04373e-05	0.556757	0.0616506	0.0317235	3.54268e-05	0.868625	0.000231449	0.998818	0.34114	0.0644965	0.160137	0.963419	0.000267534	0.931871	0.0851392	0.632858	0.0188869	0.000280509	3.0836e-09	2.55808e-10	0.515736	0.00092842	NA	0.296258
Ruminococcus_2	0.126605	0.000869852	0.00040078	0.817865	0.016039	0.792826	0.778364	0.293032	0.329176	0.267607	3.21064e-06	0.129872	8.07214e-05	0.00094643	0.0850816	0.130694	0.70198	0.383118	0.777855	0.0972039	0.00836036	0.0249738	0.749023	2.22165e-08	0.0019984	0.296258	NA
Supplementary Table 4. p-values for Spearman correlations between cecal microbiota at genus level and short-chain fatty acids
